# Supplementary material for: German Version of the Child Sexual Abuse Myth Scale (CSAMS-G): Translation, Expansion, and Construct Validation
Source: Behav Sci (Basel). 2025 Jan 28;15(2):143. doi: 10.3390/bs15020143 (PMC11851446; doi:10.3390/bs15020143)
Supplement: Supplementary file 1 [file behavsci-15-00143-s001.zip]

Archive with 2 entries (2 files):
- CSAMSG_RScript.R
- CSAMSG_supplementary_material.pdf
